# Supplementary material for: Zinc Deficiency Induces Autophagy in HT-22 Mouse Hippocampal Neuronal Cell Line
Source: Int J Mol Sci. 2022 Aug 8;23(15):8811. doi: 10.3390/ijms23158811 (PMC9369147; doi:10.3390/ijms23158811)
Supplement: Supplementary file 1 [file ijms-23-08811-s001.zip]

Archive with 1 entries (1 files):
- ijms-1824763-supplementary.pdf
